# Supplementary material for: HIV Reverse Transcriptase and Protease Genes Variability Can Be a Biomarker Associated with HIV and Hepatitis B or C Coinfection
Source: Sci Rep. 2018 May 29;8:8280. doi: 10.1038/s41598-018-26675-z (PMC5974300; doi:10.1038/s41598-018-26675-z)
Supplement: Supplementary file 3 — Dataset 2 [file 41598_2018_26675_MOESM3_ESM.zip]

Archive with 1 entries (1 files):
- Supplementary_File_4.model
